# Supplementary material for: Loci Associated with Negative Heterosis for Viability and Meat Productivity in Interspecific Sheep Hybrids
Source: Animals (Basel). 2023 Jan 3;13(1):184. doi: 10.3390/ani13010184 (PMC9817718; doi:10.3390/ani13010184)
Supplement: Supplementary file 1 [file animals-13-00184-s001.zip]

Archive with 2 entries (2 files):
- animals-2023729-Figures.pdf
- Supplementary_Tables.xlsx
